# Supplementary material for: Preoperative Radiochemotherapy in Esophageal Squamous Cell Cancer with 5-Fluorouracil/Cisplatin or Carboplatin/Paclitaxel: Treatment Practice over a 20-Year Period and Implications for the Individual Treatment Modalities
Source: Cancers (Basel). 2021 Apr 12;13(8):1834. doi: 10.3390/cancers13081834 (PMC8068912; doi:10.3390/cancers13081834)
Supplement: Supplementary file 1 [file cancers-13-01834-s001.zip]

Archive with 2 entries (2 files):
- Suppl. Figure S1_revision 3.pptx
- Suppl. Table S1.docx
